# Supplementary material for: Bridging a Gap in Coherence: The Coordination of Comprehension Processes When Viewing Visual Narratives
Source: Vision (Basel). 2024 Aug 30;8(3):50. doi: 10.3390/vision8030050 (PMC11417950; doi:10.3390/vision8030050)
Supplement: Supplementary file 1 [file vision-08-00050-s001.zip]

Archive with 1 entries (1 files):
- vision-3003207-supplementary.pdf
